# Supplementary material for: Early Sowing Approach for Developing Climate Resilient Maize: Cold Stress Impact on Germination of Adapted Inbred Lines with High Nutritive Value
Source: Plants (Basel). 2025 Aug 15;14(16):2540. doi: 10.3390/plants14162540 (PMC12389089; doi:10.3390/plants14162540)
Supplement: Supplementary file 1 [file plants-14-02540-s001.zip]

Archive with 5 entries (5 files):
- plants-3789613-supplementary/Figure S1.pdf
- plants-3789613-supplementary/Table S1 revised.pdf
- plants-3789613-supplementary/Table S2 revised.pdf
- plants-3789613-supplementary/Table S3 revised.pdf
- plants-3789613-supplementary/Table S4 revised.pdf
